# Supplementary material for: A simple method to measure CLOCK-BMAL1 DNA binding activity in tissue and cell extracts
Source: F1000Res. 2017 Sep 12;6:1316. Originally published 2017 Aug 3. [Version 2] doi: 10.12688/f1000research.11685.2 (PMC5580408; doi:10.12688/f1000research.11685.2)
Supplement: Uncropped images of SDS-PAGE/Immunoblots used to construct Figures 2A, 3A, 3D, 4B, S1A, S1B and S2 [file f1000research-6-13702-s0000.tgz]

Archive with 1 entries (1 files):
- ef7a1bb2-beee-4ce8-9b0e-951c0c9fa476_Uncropped_Figures_-_CL.pdf
