# Supplementary material for: A simple method to measure CLOCK-BMAL1 DNA binding activity in tissue and cell extracts
Source: F1000Res. 2017 Sep 12;6:1316. Originally published 2017 Aug 3. [Version 2] doi: 10.12688/f1000research.11685.2 (PMC5580408; doi:10.12688/f1000research.11685.2)
Supplement: Clock Protein-DNA Binding Assay (CPDBA) data — Raw data generated by the CPDBA used to construct Figures 1B–F, 2B, 2C, 3B, 3C, 3E, 3F and 4C [file f1000research-6-13702-s0001.tgz]

Archive with 1 entries (1 files):
- 4958e57c-25a7-4a76-b9cd-d946a54b2c56_CPDBA_Data.xlsx
