# Supplementary material for: A simple method to measure CLOCK-BMAL1 DNA binding activity in tissue and cell extracts
Source: F1000Res. 2017 Sep 12;6:1316. Originally published 2017 Aug 3. [Version 2] doi: 10.12688/f1000research.11685.2 (PMC5580408; doi:10.12688/f1000research.11685.2)
Supplement: Clock Protein-DNA Binding Assay (CPDBA) data — Raw data generated by the CPDBA used to construct Figures 1B–F, 2B, 2C, 3B, 3C, 3E, 3F and 4C [file f1000research-6-13702-s0001.tgz › 4958e57c-25a7-4a76-b9cd-d946a54b2c56_CPDBA_Data.xlsx]

## Sheet: Key
Indicates Plotted Data	CPDBA data: Counts correspond to HRP generated light using chemiluminescent substrate (ECL)
	BMAL1	Indicates anti-BMAL1 used in CPDBA
		Indicates unplotted/raw counts obtained using anti-BMAL1
	CLOCK	Indicates anti-CLOCK used in CPDBA
		Indicates unplotted/raw counts obtained using anti-CLOCK

## Sheet: Fig1B
		X-axis: µl of magnetic beads conjugated to DNA and incubated with indicated tissue extract
Y-axis: counts	BMAL1	0	0.00488281	0.00976562	0.0195312	0.0390625	0.078125	0.15625	0.3125	0.625	1.25	2.5	5
WT-Ebox DNA		720	640	970	1260	1740	2850	4890	9700	18300	35710	71000	168820
BKO-Ebocx DNA		610	530	610	680	670	670	920	1330	1960	3890	7380	20830
WT-Control DNA		610	570	580	690	690	730	580	1360	1940	3570	6960	19660
BKO-Control DNA		640	480	520	600	810	820	1150	1290	2710	4370	9060	23590

## Sheet: Fig1C
	CLOCK
WT-Ebox DNA	3490	Rep1
	3350	Rep2
	3670	Rep3
BKO-Ebocx DNA	510	Rep1
	580	Rep2
	480	Rep3
WT-Control DNA	570	Rep1
	550	Rep2
	580	Rep3
BKO-Control DNA	620	Rep1
	630	Rep2
	650	Rep3
	Average	SD
WT-Ebox DNA	3503.33	160.416
BKO-Ebox DNA	523.333	51.316
WT-Control DNA	566.667	15.2753
BKO-Control DNA	633.333	15.2753

## Sheet: Fig1D
	BMAL1
WT-Ebox DNA	7740	Rep1
	7550	Rep2
	7990	Rep3
BKO-Ebocx DNA	730	Rep1
	740	Rep2
	730	Rep3
WT-Control DNA	640	Rep1
	630	Rep2
	630	Rep3
BKO-Control DNA	800	Rep1
	830	Rep2
	760	Rep3
	Average	SD
WT-Ebox DNA	7760	220.681
BKO-Ebox DNA	733.333	5.7735
WT-Control DNA	633.333	5.7735
BKO-Control DNA	796.667	35.1188

## Sheet: Fig1E
	Y-axis	Y-axis	X-axis
	Ebox DNA	Control DNA	Extract dilution	Total Extract Equivalent in µl
BMAL1	10660	590	1	10
	8140	1030	0.5	5
	6550	1090	0.25	2.5
	3970	940	0.125	1.25
	2660	680	0.0625	0.625
	1420	700	0.03125	0.3125
	1050	640	0.015625	0.15625

## Sheet: Fig1F
	Y-axis	Y-axis	X-axis
	Ebox DNA	Control DNA	DNA (nM)
BMAL1	17290	2840	100
	22210	3270	50
	18390	3670	25
	17710	3750	15
	15840	3080	10
	10640	4150	5
	3930	3180	1

## Sheet: Fig2B
	CT=	0	4	8	12	16	20
Ebox DNA	CLOCK	17880	27910	23580	21200	14850	14520	Rep1
		18970	32890	26630	22250	13990	16630	Rep2
		18420	29140	23700	21660	14210	15020	Rep3
	Average	18423.3	29980	24636.7	21703.3	14350	15390
	SD	545.008	2594.09	1727.32	526.34	446.766	1102.59
	CT=	0	4	8	12	16	20
Control DNA	CLOCK	1400	1750	1440	990	1080	1110	Rep1
		1260	1520	1230	860	840	730	Rep2
		610	970	1340	710	720	630	Rep3
	Average	1090	1413.33	1336.67	853.333	880	823.333
	SD	421.545	400.791	105.04	140.119	183.303	253.246

## Sheet: Fig2C
	X-axis
	CT=	0	4	8	12	16	20
Ebox DNA	BMAL1	13030	17390	10210	7150	3900	6820	mouse 1
		13210	19870	11430	9900	6160	7700	mouse 2
		13810	24240	15490	12470	8500	12690	mouse 3
Control DNA		1800	1470	1630	1540	1240	690	mouse 1
		1990	1340	1520	1670	1390	1050	mouse 2
		1740	1450	1610	1730	1120	770	mouse 3
		Normalized to 1 (CT16)
	CT=	0	4	8	12	16	20
	Ebox DNA	2.10614	2.81088	1.65032	1.15571	0.630388	1.10237	mouse 1
		2.13524	3.21175	1.84752	1.60022	0.99569	1.24461	mouse 2
		2.23222	3.9181	2.50377	2.01562	1.37392	2.05119	mouse 3
	Average	2.15787	3.31358	2.00054	1.59052	1	1.46606
	SD	0.0660148	0.56059	0.446827	0.430039	0.371786	0.511703
		Normalized to 1 (CT16)
	CT=	0	4	8	12	16	20
	Control DNA	0.290948	0.237608	0.26347	0.248922	0.200431	0.11153	mouse 1
		0.321659	0.216595	0.24569	0.269935	0.224677	0.16972	mouse 2
		0.28125	0.234375	0.260237	0.279634	0.181034	0.124461	mouse 3
	Average	0.297953	0.229526	0.256466	0.266164	0.202047	0.135237
	SD	0.0210957	0.0113147	0.00947112	0.0156991	0.021866	0.0305548

## Sheet: Fig3B
		Exp1				Exp2				Exp3
	CLOCK	rep1	rep2	rep3	0 DNA	rep1	rep2	rep3	0 DNA	rep1	rep2	rep3	0 DNA
Ebox DNA	Mock	5110	4770	5380	1510	5200	5440	5610	1380	4460	4470	5120	1350
	Ꝩ-phosphatase	6300	6170	6150	1270	7800	7930	7420	1350	7050	7290	7100	1110
Control DNA	Mock	730	710	570	1540	620	670	610	1520	1840	1490	1450	1400
	Ꝩ-phosphatase	1260	1540	1760	1580	850	1080	710	1420	730	780	790	1230
		Normalized to 0 DNA
		Exp1			Exp2			Exp3
		rep1	rep2	rep3	rep1	rep2	rep3	rep1	rep2	rep3
Ebox DNA	Mock	3.38411	3.15894	3.56291	3.76812	3.94203	4.06522	3.3037	3.31111	3.79259
		Normalized to 1 (Mock)
		Exp1			Exp2			Exp3
		rep1	rep2	rep3	rep1	rep2	rep3	rep1	rep2	rep3	Average	SD	Variance	P (two-tailed, unequal variance)
Ebox DNA	Mock	1.00459	0.937746	1.05767	0.96	1.00431	1.03569	0.952313	0.954448	1.09324	1	0.0538017	0.00289463
	Ꝩ-phosphatase	1.47259	1.4422	1.43752	1.472	1.49653	1.40029	1.83082	1.89314	1.8438	1.58765	0.203649	0.0414731	1.42674e-05
Control DNA	Mock	0.140717	0.136862	0.109875	0.103919	0.1123	0.102243	0.378851	0.306787	0.298551	0.187789	0.108319
	Ꝩ-phosphatase	0.236732	0.289339	0.330673	0.152503	0.193768	0.127385	0.171079	0.182797	0.18514	0.207713	0.0659469
													F	F crit
													14.3276	3.44

## Sheet: Fig3C
		Exp1				Exp2			Exp3	4 nM DNA		Exp3	1 nM DNA		Exp3	0 DNA
	BMAL1	rep1	rep2	rep3	0 DNA	rep1	rep2	0 DNA	rep1	rep2	rep3	rep1	rep2	rep3	rep1	rep2	rep3
Ebox DNA	Mock	18390	17710	15840	2090	3770	4290	590	4370	3770	4300	2330	2400	2430	1370	1330	2050
	Ꝩ-phosphatase	33100	26490	26980	2400	7190	8945	480	12400	14610	17620	7540	8080	9130	2560	3140	3280
Control DNA	Mock	3670	3750	3080	3190	690	380	150
	Ꝩ-phosphatase	3630	2700	2740	4250	450	350	150
		Normalized to 0 DNA
		Exp1			Exp2		Exp3	4 nM DNA		Exp3	1 nM DNA
		rep1	rep2	rep3	rep1	rep2	rep1	rep2	rep3	rep1	rep2	rep3
Ebox DNA	Mock	8.79904	8.47368	7.57895	6.38983	7.27119	2.76	2.38105	2.71579	1.47158	1.51579	1.53474
		Normalized to 1 (Mock)
		Exp1			Exp2		Exp3	4 nM DNA		Exp3	1 nM DNA
		rep1	rep2	rep3	rep1	rep2	rep1	rep2	rep3	rep1	rep2	rep3	Average	SD	Variance	P (two-tailed, unequal variance)
Ebox DNA	Mock	1.06219	1.02291	0.914902	0.935484	1.06452	1.05386	0.909164	1.03698	0.976257	1.00559	1.01816	1	0.0577948	0.00334024
	Ꝩ-phosphatase	1.66488	1.33241	1.35705	2.19298	2.72826	1.58176	1.86367	2.24763	1.67108	1.79076	2.02347	1.85945	0.415816	0.172903	3.98328e-05
Control DNA	Mock	0.13888	0.141908	0.116554	0.673449	0.370885							0.288335	0.238963
	Ꝩ-phosphatase	0.103106	0.0766903	0.0778265	0.439206	0.341605							0.207687	0.170658
															F	F crit
															51.7637	2.98

[truncated: 3 more sheets: Fig3E, Fig3F, Fig4C]
